# Supplementary material for: Interleukin-22 Deficiency Contributes to Dextran Sulfate Sodium-Induced Inflammation in Japanese Medaka, Oryzias latipes
Source: Front Immunol. 2021 Oct 25;12:688036. doi: 10.3389/fimmu.2021.688036 (PMC8573258; doi:10.3389/fimmu.2021.688036)
Supplement: Supplementary file 2 [file Table_1.xlsx]

## Sheet: Table S1
Table S1. Oligonucleotide primer sequences used in this study.
Primer names		Target genes		Sequences (5'→3')
		Names	Symbols
Molecular cloning
	Olil22ORF-F	IL-22	il22	GATTTACGTCGCCCGGTCT
	Olil22ORF-R			GCATCGAACCCGCACATAAA
	Olil22ra1ORF-F	IL-22RA1	il22ra1	CCACCATTTGGGCTTGAGGA
	Olil22ra1ORF-R			TGTGCCAACTTCCTCTTCCT
	Olil22bpORF-F	IL-22BP	il22bp	CTCCAGCTGCATCAGTCCTG
	Olil22bpORF-R			CGTCGAGGTAGCTCAGATGG
IL-22 knockout
	crRNA	IL-22	il22	CCGCACACGCCTCTTCTCTG
	Olil22_check-F	IL-22	il22	CGGTCTGCCTGCAACCAT
	Olil22_check-R			CAGAACCAGGAGAAGGAGCG
qPCR
	Olβ-actin-exF	β-actin	actb	CCACCATGTACCCTGGAATC
	Olβ-actin-exR			GCTGGAAGGTGGACAGAGAG
	Olil22-exF	IL-22	il22	GCAGGAAGCTGGAAAAGATG
	Olil22-exR			TGGTCCTGCAGGTAAGTGAA
	Olil22ra1-exF	IL-22RA1	il22ra1	TGCTATGCTTGTCTCCCAGC
	Olil22ra1-exR			GACGGTTTTACTGGCTCCCA
	Olil22bp-exF	IL-22BP	il22bp	GGGAGGAGAGGGAGTTTGAC
	Olil22bp-exR			GCACTTCTCATGGCTTCGAG
	defb-exF	DEFB	defb	GTTCGCAGATGGGGAGGAAA
	defb-exR			TAACAGAACCGCCTGCAGAG
	hamp-exF	HAMP	hamp	GCTCTGCCATCCCAGTCAAT
	hamp-exR			GCAGCATCCACGATTGCATT
	socs3-exF	SOCS3	socs3	TTCACCCTCAGCGTCAAGAC
	socs3-exR			CGAGGAACAGCCAGAGTGTT
	rora-exF	RORA	rora	ACAGAGGGTGAGTGTGTAGC
	rora-exR			CGTCAGTGGGAGTCAGTTCT
	il12ba-exF	IL-12B	il12ba	TTGCACAACTCAAGGGTCGA
	il12ba-exR			AGACTGGACTGTCAGGAGCT
	il17a/f1-exF	IL-17A/F1	il17a/f1	TTCAGCAACCAGCTTCTGC
	il17a/f1-exR			GGTCACCATCATCCTCATCA
	il1β-exF	IL-1β	il1b	CCTCCTCTCCACTGACTACCA
	il1β-exR			CTCCACATCTGGCTCAC GTT
	il23r-exF	IL-23R	il23r	GGTCTCCCACCAGACAAACC
	il23r-exR			CAGGTGTGTTTCCCTCCCTC
	tnfα-exF	TNF-α	tnfa	GAAGATGGCGGTTTTGGTGG
	tnfα-exR			GCTCTGTAGGACTCATTATTTC
	ddit4l-exF	DDIT4L	ddit4l	CCCCGTTCCTAACCTGGAAG
	ddit4l-exR			AGTTGAGGACGGAGGCTTTG
	fgf19-exF	FGF19	fgf19	GCAGACTCTTCTCCTCACAC
	fgf19-exR			ATGTTGTAGCCGTCTGCCAA
	hspa5-exF	HSPA5	hspa5	CCTGACGAAGCTGTTGCATA
	hspa5-exR			CCAGGAGAACCACGTCACCT
	c1qc-exF	C1qc	c1qc	ACCCTTCAGCACCAACACAA
	c1qc-exR			AGGCGCAGTGAAGATTCCTG
	c6-exF	C6	c6	GCTGTCAGAAGAAAGGCCCT
	c6-exR			GATGCAGCGTCCATTGTCAC
	il4/13a2-exF	IL-4/13A2	il4/13a2	CTGCGGTGCTCTATCTGTGT
	il4/13a2-exF			TCAGCATCAGCCAAGTCCTG
	fgf7-exF	FGF7	fgf7	CGACAGTTGTTCAGTGCCAC
	fgf7-exR			TTGGTGCGATCTTGAGTCCC
	muc2-exF	Muc2	muc2	GCCTGTAATGAGGCTGGTGT
	muc2-exR			TAGTGCCATGTGCAATCGTT
