# Supplementary material for: Interleukin-22 Deficiency Contributes to Dextran Sulfate Sodium-Induced Inflammation in Japanese Medaka, Oryzias latipes
Source: Front Immunol. 2021 Oct 25;12:688036. doi: 10.3389/fimmu.2021.688036 (PMC8573258; doi:10.3389/fimmu.2021.688036)
Supplement: Supplementary file 3 [file Table_2.xlsx]

## Sheet: Table S2
Table S2. Amino acid sequences and GenBank accession numbers used in this study.
Species	Cytokine			Receptor
	Amino acids	GeneBank accession number		Amino acids	GeneBank accession number
Mammals
Human (Homo sapiens)	IL-10	NP_000563.1		IL-10R1	NP_001549.2
	IL-19	NP_71639.1		IL-10R2	AEX60807.1
	IL-20	NP_061194.2		IL-20R1	NP_055247.3
	IL-22	NP_065386.1		IL-20R2	NP_653318.2
	IL-24	NP_006841.1		IL-22RA1	NP_067081.2
	IL-26	NP_060872.1		IL-22BP	NP_851826.1
House mouse (Mus musculus)	IL-10	NP_034678.1		IL-10R1	NP_032374.1
	IL-19	NP_001009940.1		IL-10R2	NP_032375.2
	IL-20	NP_067355.1		IL-20R1	NP_766374.1
	IL-22	NP_058667.1		IL-20R2	NP_001028715.2
	IL-24	NP_444325.2		IL-22RA1	NP_839988.1
				IL-22BP	NP_839989.2
Cattle (Bos taurus)	IL-10	NP_776513.1		IL-22RA1	NP_001029483.1
	IL-19	XP_015330525.1		IL-22BP	XP_010806925.1
	IL-20	XP_002693938.4
	IL-22	NP_001091849.1
	IL-24	XP_024832374.1
	IL-26	XP_015326530.1
Birds
Red junglefowl (Gallus gallus)	IL-10	NP_001004414.2		IL-10R1	NP_001034686.1
	IL-22	NP_001186543.1		IL-10R2	CAJ15806.1
				IL-20R1	XP_419723.1
				IL-20R2	XP_015150082.1
				IL-22RA1	XP_417840.1
				IL-22BP	XP_001233762.3
Amphibians
Tropical clawed frog (Xenopus tropicalis)	IL-10	NP_001165400.1		IL-10R1	XP_002932948.2
	IL-22	NP_001135725.1		IL-20R2	XP_004917828.1
	IL-26	NP_001131083.1
African clawed frog (Xenopus laevis)				IL-10R2	NP_001087014.1
Fishes
Zebrafish (Danio rerio)	IL-10	NP_001018621.2		IL-10R1	NP_001071093.1
	IL-20	NP_001076424.1		IL-10R2	NP_001029357.3
	IL-22	NP_001018628.1		IL-20R1	NP_001073144.2
				IL-22BP	NP_001038744.1
Rainbow trout (Oncorhnchus mykiss)	IL-20	NP_001182115.1		IL-22BP	CBX21050.1
	IL-22	NP_001157536.1
Channel catfish (Ictalurus punctatus)	IL-10	XP_017306289.1		IL-22RA1	XP_017309003.1
	IL-20	XP_017352103.1		IL-22BP	XP_017318655.1
	IL-22	XP_017350236.1
Korean bullhead (Tachysurus fulvidraco)	IL-22	XP_027007513.1		IL-22RA1	AWU48778.1
				IL-22BP	AWU48779.1
Mandarin fish (Siniperca chuatsi)	IL-22	QBW96045.1		IL-22BP	QBW96046.1
Turbot (Scophthalmus maximus)	IL-22	AFU61510.1
Japanese pufferfish (Takifugu rubripes)				IL-22RA1	XP_011603353.1
				IL-22BP	XP_011601323.1
Atlantic salmon (Salmo salar)				IL-22RA1	XP_014021995.1
				IL-22BP	XP_014034445.1
Common carp (Cyprinus carpio)				IL-22BP	XP_018943834.1
Northern pike (Esox lucius)				IL-22RA1	XP_01883684.1
				IL-22BP	XP_01887034.1
Mexican tetra (Astyanax mexicanus)				IL-22BP	XP_022540275.1
Red tongue sole (Cynoglossus joyneri)				IL-22RA1	XP_008320951.1
Japanese medaka (Oryzias latipes) Cab	IL-22	LC528229		IL-22BP	LC528231
				IL-22RA1	LC528230
