# Supplementary material for: Interleukin-22 Deficiency Contributes to Dextran Sulfate Sodium-Induced Inflammation in Japanese Medaka, Oryzias latipes
Source: Front Immunol. 2021 Oct 25;12:688036. doi: 10.3389/fimmu.2021.688036 (PMC8573258; doi:10.3389/fimmu.2021.688036)
Supplement: Supplementary file 4 [file Table_3.xlsx]

## Sheet: Table S3
Table S3. Top 50 DEGs up/downregulated in IL-22-KO medaka compared to WT based on fold changing
Gene_ID	Gene name	Gene Symbol	FPKM*1				IL-22-KO (-4) / WT*2
			WT	IL-22-KO (-4)	WT_DSS	IL-22-KO (-4) _DSS	Fold change	p_value
Down-regulated (IL-22-KO(-4) / WT)
ENSORLG00000027109	n/a	n/a	0.0876326	0	0.0686918	0.0932275	0	0.0116619
ENSORLG00000004947	n/a	n/a	0.183325	0.0116004	0.0122391	0.00785882	0.0632779	0.0219249
ENSORLG00000023594	n/a	n/a	3.14163	0.37613	7.44317	1.7447	0.119725	0.00191453
ENSORLG00000007477	interleukin-12ba	il12b	0.398728	0.0497183	0.0743121	0.122098	0.124692	0.0143096
ENSORLG00000016652	chemokine (C motif) receptor 1a, duplicate 1	xcr1	0.346825	0.0536648	0.201313	0.0545337	0.154732	0.0453949
ENSORLG00000019644	phospholipase A2 inhibitor and Ly6/PLAUR domain-containing protein	pinlyp	0.929123	0.145544	0.68793	0.214091	0.156647	0.00622689
ENSORLG00000023157	n/a	n/a	1.67875	0.272441	1.40231	0.322172	0.162288	0.00447947
ENSORLG00000024756	immunity related GTPase cinema	irgc	1.62178	0.264401	0.73087	0.383302	0.163032	0.00375527
ENSORLG00000020004	olfactory receptor 187-like	or187	0.416684	0.0722351	0.25635	0.10677	0.173357	0.0471702
ENSORLG00000013696	protein-glutamine gamma-glutamyltransferase K	tgm1	0.727501	0.125185	1.84139	2.0391	0.172076	0.00453004
ENSORLG00000013913	n/a	n/a	1.3636	0.25453	1.02824	0.306297	0.18666	0.00919965
ENSORLG00000028123	interleukin-17a/f-1	il-17a/f-1	1.13149	0.230089	1.22592	1.5724	0.203351	0.0325444
ENSORLG00000027934	calcium homeostasis modulator protein 6-like	calhm6	0.335615	0.0718471	0.336487	0.122984	0.214076	0.0229428
ENSORLG00000022914	uncharacterized LOC110013320	uncharacterized LOC110013320	2.08517	0.462806	1.25957	0.331599	0.221951	0.00474458
ENSORLG00000028583	hepcidin	hamp	8.95441	2.00949	64.2092	1.29935	0.224414	0.00348245
ENSORLG00000024409	hepcidin-like	hamp	2.86252	0.651377	20.7037	0.438738	0.227554	0.00349957
ENSORLG00000009911	cornifelin-like	cnfn	1.03395	0.241219	0.414407	0.194147	0.233299	0.0126343
ENSORLG00000022110	n/a	n/a	6.3228	1.51639	6.17375	3.62704	0.239829	0.00317657
ENSORLG00000000925	guanylyl cyclase-activating protein 2-like	guca1b	5.1656	1.2675	2.58758	1.71736	0.245373	0.00610569
ENSORLG00000026063	n/a	n/a	1.03779	0.261004	1.08817	0.403092	0.251499	0.021543
ENSORLG00000021672	small nucleolar RNA SNORA62/SNORA6 family	snora62	56.3867	14.4191	42.7597	13.8041	0.255719	0.00322197
ENSORLG00000007868	guanylate cyclase OlGC5	olgc5	0.860225	0.225031	0.485731	0.325179	0.261595	0.00476762
ENSORLG00000023569	Spi-C transcription factor	spic	0.45012	0.11733	0.305633	0.11923	0.260664	0.0140401
ENSORLG00000026429	zinc finger protein MSN2	msn2	0.462337	0.121547	0.676357	0.480115	0.262897	0.0172199
ENSORLG00000027013	n/a	n/a	2.87753	0.760445	1.83706	1.82131	0.26427	0.00416116
ENSORLG00000025485	uncharacterized LOC105358592	uncharacterized LOC105358592	0.125936	0.0339291	0.135712	0.044759	0.269417	0.040614
ENSORLG00000030273	n/a	n/a	4.50666	1.2126	4.33154	2.39405	0.269068	0.016225
ENSORLG00000029035	ankyrin repeat domain 9	ankrd9	18.3269	4.95563	27.9436	18.3241	0.270402	0.00306087
ENSORLG00000008797	urea transporter 2	slc14a2	2.38435	0.645033	2.6872	0.686106	0.270528	0.00550319
ENSORLG00000029989	n/a	n/a	2.63562	0.720413	20.3176	0.521226	0.273337	0.0136703
ENSORLG00000005665	kelch-like protein 38	klhl38	9.98569	2.7886	6.48364	4.58361	0.279259	0.00283382
ENSORLG00000025257	n/a	n/a	0.311526	0.0870437	0.163478	0.118935	0.279411	0.0260188
ENSORLG00000007145	ISG15 ubiquitin like modifier	isg15	5.50652	1.57975	9.48036	10.9933	0.286888	0.0110236
ENSORLG00000002554	L-rhamnose-binding lectin SML-like	rbl	34.5707	9.92763	23.2131	24.1683	0.287169	0.00338459
ENSORLG00000012675	TNFAIP3-interacting protein 1	tnip1	1.79263	0.529007	4.7384	1.82807	0.295101	0.0119943
ENSORLG00000006604	uncharacterized LOC101164099	uncharacterized LOC101164099	0.237824	0.0696129	0.0450694	0.784975	0.292708	0.0313538
ENSORLG00000026113	neuropeptide S receptor 1	npsr1	2.28242	0.677974	1.01257	0.906859	0.297041	0.0165621
ENSORLG00000024957	insulin-like growth factor-binding protein 1	igfbp1	35.752	10.5713	52.7671	29.4574	0.295684	0.00329112
ENSORLG00000021257	mir146a	mir146a	23.6366	6.99515	14.4005	22.5389	0.295946	0.0126452
ENSORLG00000024222	n/a	n/a	40.449	12.0567	38.0965	19.5725	0.298071	0.00404643
ENSORLG00000007321	ELMO domain containing 2	elmod2	103.743	31.3039	75.4874	44.6321	0.301745	0.00321892
ENSORLG00000018794	peripherin 2	prph2	11.1613	3.41897	7.24822	4.74687	0.306323	0.00511572
ENSORLG00000023991	heat shock protein family B (small) member 6	hspb6	12.8796	3.96009	18.0548	8.20206	0.307469	0.0036656
ENSORLG00000024004	n/a	n/a	14.9773	4.62103	12.455	10.8566	0.308536	0.00785852
ENSORLG00000015360	tyrosine aminotransferase	tat	52.0448	16.0804	48.7282	26.7874	0.308971	0.00359056
ENSORLG00000000347	P2Y purinoceptor 14	p2ry14	2.5489	0.79004	3.20126	1.42532	0.309953	0.0135817
ENSORLG00000012843	charged multivesicular body protein 4b	chmp4b	34.7378	10.7707	52.9098	25.772	0.310057	0.00367435
ENSORLG00000025665	muscular LMNA interacting protein	mlip	20.1807	6.26464	21.6997	11.862	0.310428	0.00378617
ENSORLG00000016244	membrane progestin receptor delta	paqr6	7.96137	2.47267	8.50512	4.14392	0.310584	0.0040229
ENSORLG00000022367	glycogen synthase kinase binding protein	gbp	11.4396	3.5622	8.06732	6.66959	0.311392	0.00804646
Up-regulated (IL-22-KO(-4) / WT)
ENSORLG00000029248	n/a	n/a	0.314828	5.35233	0.130869	19.1467	17.0008	0.00105409
ENSORLG00000023604	n/a	n/a	0.0154671	0.2053	0.0952469	0.169143	13.2734	0.0116256
ENSORLG00000025265	n/a	n/a	0.0325934	0.425313	0.621066	0.5011	13.049	0.0166891
ENSORLG00000029706	n/a	n/a	0.0605247	0.470567	1.15102	1.30963	7.77479	0.0479707
ENSORLG00000016964	n/a	n/a	0.0959067	0.72364	0.174155	0.631948	7.54525	0.00177346
ENSORLG00000022239	n/a	n/a	0.19802	1.42634	1.79725	3.97407	7.20303	0.0297114
ENSORLG00000024039	glutathione hydrolase 5 proenzyme	ggt5	0.156967	0.996466	0.169968	1.7532	6.34825	0.00579096
ENSORLG00000018665	n/a	n/a	0.153375	0.866544	0.870899	2.11854	5.64986	0.00498505
ENSORLG00000006961	complement C4	c4b	0.0758381	0.422926	0.389857	0.118299	5.5767	0.00463852
ENSORLG00000025195	n/a	n/a	0.145999	0.637041	0.501698	0.541671	4.36334	0.0259674
ENSORLG00000028475	lysine (K)-specific methyltransferase 2D	kmt2d	0.179054	0.735164	1.47842	1.13192	4.10582	0.0299941
ENSORLG00000008703	carbamoyl-phosphate synthetase 2, aspartate transcarbamylase, and dihydroorotase	cad	0.76357	3.02943	1.91193	2.54834	3.96745	0.00409083
ENSORLG00000029199	arachidonate 8S-lipoxygenase-like	alox8	0.361638	1.38063	0.407985	7.14733	3.81772	0.0128798
ENSORLG00000027704	arachidonate 15-lipoxygenase B-like	alox15	3.00296	11.1122	3.76488	40.2337	3.70041	0.00379419
ENSORLG00000027435	n/a	n/a	0.926657	3.41049	1.38834	2.45101	3.68042	0.00618972
ENSORLG00000026783	n/a	n/a	1.11615	4.08173	12.7585	2.7219	3.65697	0.00719504
ENSORLG00000011880	peptidyl-prolyl cis-trans isomerase FKBP9	fkbp9	10.1916	36.7777	15.4302	20.6219	3.60864	0.00344423
ENSORLG00000025041	n/a	n/a	0.446208	1.57968	1.59995	1.54867	3.54023	0.00848279
ENSORLG00000026710	arachidonate 8S-lipoxygenase-like	alox8	6.14017	21.6987	19.0439	101.939	3.53389	0.00397727
ENSORLG00000010700	beta-galactoside-binding lectin-like	cg-1b	0.201628	0.710056	0.0550774	28.2222	3.52162	0.0460457
ENSORLG00000007925	n/a	n/a	0.16777	0.58462	1.14373	0.901577	3.48465	0.035252
ENSORLG00000013499	solute carrier family 13 member 5	slc13a5	1.0119	3.38024	3.77559	3.48856	3.34051	0.0063016
ENSORLG00000016028	arf-GAP with coiled-coil, ANK repeat and PH domain-containing protein 3	acap3	3.40965	11.3064	5.13867	10.4019	3.31601	0.00494709
ENSORLG00000001123	n/a	n/a	1.56616	5.17502	3.032	3.39025	3.30427	0.00979647
ENSORLG00000029581	chromosome 3 C15orf48 homolog	c15orf48	0.531272	1.74798	0.427735	0.477657	3.29019	0.0137644
ENSORLG00000012671	ADP-ribosyl cyclase/cyclic ADP-ribose hydrolase 1	cd38	2.32049	7.63475	7.50161	25.6091	3.29015	0.00790204
ENSORLG00000011971	n/a	n/a	0.19319	0.634726	0.643537	0.717368	3.2855	0.039571
ENSORLG00000022843	arachidonate 8S-lipoxygenase-like	alox8	0.516021	1.69534	1.73943	8.52013	3.28541	0.0203043
ENSORLG00000012898	3-hydroxy-3-methylglutaryl-CoA synthase 1	hmgcs1	3.12778	9.81527	6.78853	5.77662	3.13809	0.00626005
ENSORLG00000003196	Squalene epoxidase	sqle	1.92636	5.94651	3.88202	3.83757	3.08691	0.00876295
ENSORLG00000027314	zgc:153431	zgc:153431	1.65285	5.03377	4.722	5.83718	3.04551	0.0394743
ENSORLG00000028406	UDP-glucuronosyltransferase 2A1-like	ugt2a1	0.32893	0.982104	0.190927	0.537313	2.98575	0.0400658
ENSORLG00000004785	protein NDRG1	ndrg1	38.063	113.13	51.7793	62.5417	2.97217	0.00704668
ENSORLG00000009536	aryl hydrocarbon receptor nuclear translocator like 2	arntl2	2.72718	8.05795	6.65917	6.7211	2.95468	0.00792416
ENSORLG00000001448	heat shock 70 kDa protein 4-like	hspa4l	4.03324	11.8693	9.09665	7.30743	2.94287	0.00826167
ENSORLG00000000772	15-hydroxyprostaglandin dehydrogenase [NAD(+)]	hpgd	0.33539	0.984581	0.341597	0.696635	2.93563	0.0241058
ENSORLG00000011491	n/a	n/a	0.845404	2.48033	3.86467	3.78351	2.9339	0.0248981
ENSORLG00000020849	neuropilin-2	nrp2	1.03711	3.02742	3.74173	3.49392	2.9191	0.0106271
ENSORLG00000009250	unc-45 myosin chaperone B	unc45b	5.49536	15.7019	7.88702	9.93846	2.8573	0.00860334
ENSORLG00000025267	heat shock protein HSP 90-alpha	hsp90aa1	15.5829	44.1934	21.0863	22.7212	2.83602	0.00850478
ENSORLG00000007415	FKBP prolyl isomerase 14	fkbp14	1.51876	4.2894	1.94951	2.40422	2.82429	0.0173512
ENSORLG00000023396	n/a	n/a	44.4486	124.684	77.7054	136.841	2.80513	0.00949626
ENSORLG00000018315	uncharacterized LOC101157921	uncharacterized LOC101157921	47.6008	132.787	60.3086	87.8172	2.78959	0.00905071
ENSORLG00000003286	n/a	n/a	0.553995	1.52243	1.81783	1.73423	2.7481	0.0363483
ENSORLG00000017209	n/a	n/a	0.603773	1.66029	1.20944	1.18316	2.74986	0.0366342
ENSORLG00000028310	n/a	n/a	0.898888	2.45824	2.02292	6.44254	2.73475	0.0219309
ENSORLG00000004360	heat shock protein 90 beta family member 1	hsp90b1	44.2458	120.49	77.8345	85.5186	2.7232	0.00987881
ENSORLG00000018272	n/a	n/a	3.43284	9.3259	9.20513	12.7231	2.71667	0.0278043
ENSORLG00000009560	phosphatidylinositol glycan anchor biosynthesis class G	pigg	0.203159	0.551574	0.512414	0.547947	2.71499	0.0282256
ENSORLG00000012465	suppressor of cancer cell invasion	scai	0.483356	1.30106	1.36529	1.20987	2.69171	0.0385918
*1 Fragment per kilobase of exon length per million reads
*2 Fold change and p_value in IL-22-KO(-4) compared to WT
