# Supplementary material for: Interleukin-22 Deficiency Contributes to Dextran Sulfate Sodium-Induced Inflammation in Japanese Medaka, Oryzias latipes
Source: Front Immunol. 2021 Oct 25;12:688036. doi: 10.3389/fimmu.2021.688036 (PMC8573258; doi:10.3389/fimmu.2021.688036)
Supplement: Supplementary file 6 [file Table_5.xlsx]

## Sheet: Table S5
Table S5. Top 50 DEGs up/downregulated in DSS-exposed KO medaka compared to DSS-exposed WT medaka based on fold changing
Gene_ID	Gene name	Gene Symbol	FPKM*1				IL-22-KO (-4)_DSS / WT_DSS*2
			WT	IL-22-KO (-4)	WT_DSS	IL-22-KO (-4) _DSS	Fold change	p_value
Down-regulated (IL-22-KO (-4)_DSS / WT_DSS
ENSORLG00000023397	n/a	n/a	0.0554485	0.0275758	0.30764	0.0287762	0.0935387	0.0439452
ENSORLG00000029865	L-serine dehydratase/L-threonine deaminase-like	sds	0.0916937	0.0534612	0.512549	0.0719736	0.140423	0.0297591
ENSORLG00000024256	beta-galactoside-binding lectin	cg-1b	1.15043	0.140587	0.693868	0.105402	0.151904	0.00641874
ENSORLG00000028388	n/a	n/a	0.367299	0.297696	1.54426	0.264701	0.17141	0.0234185
ENSORLG00000026663	L-serine dehydratase/L-threonine deaminase	sds	0.22484	0.104132	1.0605	0.189577	0.178762	0.0163072
ENSORLG00000023329	uncharacterized protein K02A2.6-like	uncharacterized protein K02A2.6-like	0.0940606	0.0736749	0.459913	0.0946818	0.205869	0.00961856
ENSORLG00000027297	n/a	n/a	0.0975519	0.0719606	0.426508	0.091396	0.214289	0.0113792
ENSORLG00000024632	L-serine dehydratase/L-threonine deaminase	sds	0.105818	0.0747663	0.663624	0.150612	0.226954	0.0271193
ENSORLG00000023157	n/a	n/a	1.67875	0.272441	1.40231	0.322172	0.229744	0.0181074
ENSORLG00000005542	cytochrome c oxidase subunit NDUFA4-like	ndufa4l2b	5.01828	2.95365	10.5238	2.60783	0.247804	0.00991851
ENSORLG00000027518	n/a	n/a	1.25881	0.444309	1.5481	0.401336	0.259244	0.0175228
ENSORLG00000022914	uncharacterized LOC110013320	uncharacterized LOC110013320	2.08517	0.462806	1.25957	0.331599	0.263263	0.017638
ENSORLG00000018095	uncharacterized LOC101164525	uncharacterized LOC101164525	2.57943	0.270639	1.75295	0.47522	0.271097	0.00895006
ENSORLG00000000289	ibroblast growth factor 19	fgf19	4.55376	0.525327	3.44362	0.988903	0.28717	0.0150768
ENSORLG00000002824	hyaluronidase-2-like	hyal2	0.962931	0.447416	1.50103	0.438707	0.29227	0.0163654
ENSORLG00000012644	inositol monophosphatase 1	impa1	1.48929	0.691139	1.53297	0.454534	0.296505	0.012226
ENSORLG00000013913	n/a	n/a	1.3636	0.25453	1.02824	0.306297	0.297885	0.0463662
ENSORLG00000006961	complement C4	c4b	0.0758381	0.422926	0.389857	0.118299	0.303443	0.0192658
ENSORLG00000016921	G-protein coupled receptor family C group 6 member A-like	gprc6a	0.312617	0.112928	0.40299	0.123194	0.3057	0.029625
ENSORLG00000029775	calcium-activated potassium channel subunit beta-2	kcnmb2	0.540489	0.467884	1.30369	0.472773	0.362643	0.010955
ENSORLG00000027110	complement C1q-like protein 2	c1ql2	0.242915	0.169515	0.738015	0.270519	0.36655	0.037642
ENSORLG00000024368	uncharacterized protein CXorf40 homolog	eola1	0.314455	0.114253	0.468559	0.173766	0.370853	0.0287491
ENSORLG00000026136	radial spoke head 10 homolog B	rsph10b	0.889157	0.41307	1.72425	0.647365	0.375448	0.0167315
ENSORLG00000017559	odothyronine deiodinase 3	dio3	4.7497	0.648467	5.86189	2.20469	0.376105	0.0174016
ENSORLG00000026036	extracellular matrix protein 2-like	ecm2	0.250043	0.23658	0.662978	0.254778	0.384292	0.0296698
ENSORLG00000012675	TNFAIP3-interacting protein 1	tnip1	1.79263	0.529007	4.7384	1.82807	0.3858	0.0138141
ENSORLG00000029779	cGMP-specific 3',5'-cyclic phosphodiesterase-like	pde5a	3.15751	0.644251	1.62781	0.668042	0.410392	0.0222537
ENSORLG00000018925	solute carrier family 12 member 3	slc12a3	1.20852	1.05213	1.30223	0.536623	0.412079	0.0149298
ENSORLG00000002868	thyroid hormone responsive	thrsp	16.8999	7.61244	20.9145	8.66471	0.414292	0.0151816
ENSORLG00000026695	syntaphilin	snph	0.197939	0.190416	0.64968	0.271162	0.417378	0.0385392
ENSORLG00000002650	circadian-associated transcriptional repressor	ciart	5.01344	0.736482	4.6636	1.95378	0.418943	0.0118184
ENSORLG00000002874	guanylyl cyclase-activating protein 3	guca1c	4.44032	1.43834	6.94047	2.96625	0.427384	0.0275949
ENSORLG00000008732	nuclear receptor subfamily 4 group A member 3	nr4a3	1.55815	1.95132	5.25174	2.24472	0.427424	0.0118146
ENSORLG00000011615	growth regulating estrogen receptor binding 1	greb1	0.332192	0.185169	0.499255	0.214551	0.429742	0.0274412
ENSORLG00000006866	protein phosphatase 1A	ppm1n	4.81431	1.24967	4.52355	1.96424	0.434225	0.0129674
ENSORLG00000025835	uncharacterized LOC110014692	uncharacterized LOC110014692	0.853683	0.912993	1.36194	0.603558	0.443162	0.0196009
ENSORLG00000000347	P2Y purinoceptor 14	p2ry14	2.5489	0.79004	3.20126	1.42532	0.445236	0.0353809
ENSORLG00000029673	protein phosphatase 1 regulatory subunit 3G	ppp1r3g	6.90853	5.27574	9.29024	4.13368	0.444948	0.0209011
ENSORLG00000006939	complement C4	c4b	0.818473	0.777727	1.13166	0.508541	0.449377	0.0238314
ENSORLG00000023623	n/a	n/a	12.1371	16.9358	23.4957	10.7678	0.458286	0.0175688
ENSORLG00000002628	F-box only protein 40	fbxo40	4.60436	1.89967	5.74738	2.66531	0.463743	0.0190028
ENSORLG00000022869	B-cell receptor CD22	cd22	0.77567	1.61885	1.9733	0.917614	0.465016	0.025432
ENSORLG00000022277	myocilin	myoc	2.61861	0.567564	1.73489	0.807689	0.465557	0.0238132
ENSORLG00000003025	krueppel-like factor 10	klf10	7.96424	5.442	10.1145	4.70711	0.465382	0.0174057
ENSORLG00000024846	dentin sialophosphoprotein-like	dspp	6.93431	1.47668	3.70955	1.72733	0.465645	0.0159
ENSORLG00000005757	solute carrier family 25 member 33	slc25a33	71.9666	13.2535	73.6113	34.3168	0.46619	0.0135065
ENSORLG00000017995	protein-lysine 6-oxidase	loxl5	6.30527	3.4905	13.3887	6.24409	0.466371	0.015919
ENSORLG00000017550	autophagy-related protein 9A	atg9b	9.88076	4.43552	12.5255	5.84521	0.466665	0.0134264
ENSORLG00000002383	n/a	n/a	3.73061	1.59782	4.32422	2.04198	0.47222	0.0291912
ENSORLG00000022404	zinc finger protein 648	znf648	3.32716	3.08724	7.55734	3.5738	0.472891	0.0211924
Up-regulated (IL-22-KO (-4)_DSS / WT_DSS
ENSORLG00000026718	n/a	n/a	0.0885454	0.027909	0.0294456	1.10721	37.6019	0.0278121
ENSORLG00000011634	n/a	n/a	0.0322741	0.0255748	0.024602	0.401736	16.3294	0.041745
ENSORLG00000026154	n/a	n/a	0.156636	0.0812811	0.0905203	1.54892	17.1114	0.00495016
ENSORLG00000019292	n/a	n/a	0.0678875	0.0722856	0.0342474	0.568891	16.6112	0.0208933
ENSORLG00000028687	L-amino-acid oxidase-like	laao	0.0673013	0.0559251	0.0508656	0.687846	13.5228	0.00421365
ENSORLG00000030404	n/a	n/a	0.0777758	0.0773988	0.0464692	0.508537	10.9435	0.0182818
ENSORLG00000002983	n/a	n/a	0.0862105	0.0733673	0.0215018	0.198814	9.24636	0.0488503
ENSORLG00000023093	n/a	n/a	0.123427	0.0507436	0.0963673	0.809574	8.40092	0.0266172
ENSORLG00000030434	n/a	n/a	0.117202	0.0862642	0.123279	1.02326	8.30038	0.0103881
ENSORLG00000027852	pleckstrin homology domain containing S1	plekhs1	0.199707	0.198524	0.0587492	0.369033	6.2815	0.0162661
ENSORLG00000030361	ribosyldihydronicotinamide dehydrogenase	nqo2	0.24948	0.154741	0.118697	0.611282	5.14995	0.00970556
ENSORLG00000007540	n/a	n/a	0.203147	0.232173	0.110393	0.496136	4.49426	0.0282266
ENSORLG00000029066	myelin and lymphocyte protein-like	mal	0.14118	0.184541	0.0953639	0.401848	4.21384	0.0297492
ENSORLG00000020809	Importin subunit alpha-5	kpna5	0.0510306	0.0664476	0.0477609	0.191862	4.01715	0.0413336
ENSORLG00000005414	zona pellucida sperm-binding protein 3	zp3	0.0808417	0.0615787	0.0716899	0.286985	4.00315	0.0403838
ENSORLG00000016964	n/a	n/a	0.0959067	0.72364	0.174155	0.631948	3.62864	0.0143261
ENSORLG00000001715	zymogen granule membrane protein 16-like	zg16	0.508852	0.425856	0.414291	1.45562	3.51351	0.0239498
ENSORLG00000022463	n/a	n/a	0.267624	2.83292	0.563222	1.95577	3.47247	0.0162342
ENSORLG00000023339	forkhead box G2	foxg2	1.10636	1.00472	0.917973	2.89456	3.15321	0.0142826
ENSORLG00000007987	cholesterol 25-hydroxylase-like protein 1, member 1	ch25h	4.38728	4.06211	0.949857	2.93489	3.08983	0.0202687
ENSORLG00000017005	n/a	n/a	0.784202	1.11057	0.404578	1.20443	2.97701	0.0259822
ENSORLG00000029520	eosinophil peroxidase-like	epx	1.07729	0.343694	0.255741	0.754158	2.94892	0.0281989
ENSORLG00000026721	n/a	n/a	0.688578	1.5509	0.598412	1.73337	2.89661	0.012094
ENSORLG00000025930	oogenesis-related gene	org	1.39919	1.92987	1.54283	4.45799	2.88949	0.0218749
ENSORLG00000024434	protein B4	b4	0.47649	0.297009	0.301872	0.817828	2.70919	0.0259145
ENSORLG00000026880	n/a	n/a	0.421401	0.718124	0.335349	0.905141	2.6991	0.0206873
ENSORLG00000027810	eosinophil peroxidase-like	epx	1.77333	0.801898	0.638735	1.70433	2.6683	0.0176821
ENSORLG00000002720	proline-rich protein 36	prr36	0.182062	0.264295	0.25756	0.675535	2.62283	0.0368049
ENSORLG00000026614	n/a	n/a	0.200703	0.333955	0.187631	0.490203	2.61259	0.032328
ENSORLG00000022039	dual specificity protein phosphatase 14	dusp14	0.504083	0.916905	0.404144	1.02686	2.54083	0.0454051
ENSORLG00000009182	kelch repeat and BTB domain-containing protein 12	kbtbd12	0.429451	1.02961	0.406326	1.02232	2.51602	0.0358143
ENSORLG00000024767	n/a	n/a	0.96112	1.7126	1.25277	3.11866	2.48941	0.0416703
ENSORLG00000025538	osteocalcin	oc	7.66103	7.5372	1.55549	3.8332	2.46431	0.0137985
ENSORLG00000003503	RNA binding protein 42Sp43	pbm42sp43	1.83576	2.16983	1.95087	4.75504	2.43739	0.0187324
ENSORLG00000018665	n/a	n/a	0.153375	0.866544	0.870899	2.11854	2.43259	0.0207085
ENSORLG00000004261	n/a	n/a	0.236996	0.236349	0.288894	0.668055	2.31245	0.0392041
ENSORLG00000027584	proline-rich protein 36	prr36	0.154587	0.284567	0.228477	0.526771	2.30557	0.0458258
ENSORLG00000028440	n/a	n/a	4.31873	8.44246	4.60751	10.4762	2.27373	0.0169778
ENSORLG00000026974	b2 bradykinin receptor-like	bdkrb2	0.21279	0.347457	0.273096	0.621755	2.27669	0.03608
ENSORLG00000013962	ecto-ADP-ribosyltransferase 5-like	art5	5.83117	7.34673	5.3996	12.2381	2.26649	0.0138227
ENSORLG00000010331	arachidonate 5-lipoxygenase	alox5	5.41775	6.65205	3.28042	7.4336	2.26605	0.0142891
ENSORLG00000022217	ADP-ribosyl cyclase/cyclic ADP-ribose hydrolase 1	cd38	1.88104	3.30044	2.17028	4.89381	2.25492	0.0207065
ENSORLG00000028543	C-reactive protein-like	crp	7.03405	11.812	4.55381	10.0671	2.2107	0.0145663
ENSORLG00000015951	anti-mullerian hormone	amh	0.283882	0.459526	0.273246	0.602756	2.20591	0.0308762
ENSORLG00000006353	fatty acid desaturase 2	fads2	10.841	28.7894	12.924	28.4564	2.20182	0.0129251
ENSORLG00000007920	cholesterol 7-alpha-monooxygenase	cyp7a1	15.1583	19.355	6.61646	14.518	2.19422	0.0141252
ENSORLG00000016252	type-4 ice-structuring protein LS-12	afp4	28.4267	182.59	57.9147	126.689	2.1875	0.0130054
ENSORLG00000029660	ADP-ribosyl cyclase/cyclic ADP-ribose hydrolase 1	cd38	4.08397	6.10422	6.13543	13.3987	2.18383	0.0149682
ENSORLG00000028117	palmitoyl-protein thioesterase 2	ppt2	17.3796	20.8799	22.4055	48.6929	2.17326	0.012528
ENSORLG00000001142	n/a	n/a	0.702945	1.60712	7.50391	16.2381	2.16395	0.0183014
*1 Fragment per kilobase of exon length per million reads
*2 Fold change and p_value in IL-22-KO(-4)_DSS compared to WT_DSS
